# Supplementary material for: Sesamol Loaded Albumin Nanoparticles: A Boosted Protective Property in Animal Models of Oxidative Stress
Source: Pharmaceuticals (Basel). 2022 Jun 10;15(6):733. doi: 10.3390/ph15060733 (PMC9228363; doi:10.3390/ph15060733)
Supplement: Supplementary file 1 [file pharmaceuticals-15-00733-s001.zip]

Archive with 1 entries (1 files):
- pharmaceuticals-1697247-supplementary.pdf
